# Supplementary material for: GDMT Intensity at Hospital Discharge and Associated Clinical Outcomes in Heart Failure: A Systematic Review and Network Meta-Analysis
Source: J Clin Med. 2026 Jul 1;15(13):5112. doi: 10.3390/jcm15135112 (PMC13363175; doi:10.3390/jcm15135112)
Supplement: Supplementary file 1 [file jcm-15-05112-s001.zip]

Archive with 1 entries (1 files):
- jcm-4363737-supplementary.pdf
